# Supplementary material for: High-order epistasis shapes evolutionary trajectories
Source: PLoS Comput Biol. 2017 May 15;13(5):e1005541. doi: 10.1371/journal.pcbi.1005541 (PMC5448810; doi:10.1371/journal.pcbi.1005541)
Supplement: S1 JSON — (JSON) [file pcbi.1005541.s001.json]

{
    "I" : {
        "title": "Negative Epistasis Between Beneficial Mutations in an Evolving Bacterial Population",
        "authors": "Aisha I. Khan1, Duy M. Dinh, Dominique Schneider, Richard E. Lenski, Tim F. Cooper",
        "description" : "Constructed all possible combinations of first 5 beneficial mutations to fix in a population of E. coli from a long term evolution experiment. In 20,000 generations, these 5 mutations accounted for ~30% of fitness increase. Grow populations in environment where glucose is the limited resource. Took each mutant and ran direct competition with ancestor, thus having a constant genetic background. Descripted a deleterious epistasis effect, that soudns similar to diminishing/thresholding epistasis.",
        "url": "http://www.sciencemag.org/content/332/6034/1193.full",
        "journal":"Science",
        "wildtype": "00000",
        "mutations": {
            "0": ["0", "1"],
            "1": ["0", "1"],
            "2": ["0", "1"],
            "3": ["0", "1"],
            "4": ["0", "1"]},
        "genotypes" : [ "00000",
            "00001",
            "00010",
            "00100",
            "01000",
            "10000",
            "00011",
            "00101",
            "01001",
            "10001",
            "00110",
            "01010",
            "10010",
            "01100",
            "10100",
            "11000",
            "00111",
            "01011",
            "10011",
            "01101",
            "10101",
            "11001",
            "01110",
            "10110",
            "11010",
            "11100",
            "01111",
            "10111",
            "11011",
            "11101",
            "11110",
            "11111"],
        "phenotypes" : [
            0.997,
            1.012,
            1.142,
            1.105,
            1.027,
            1.000,
            1.103,
            1.118,
            1.047,
            1.022,
            1.205,
            1.149,
            1.193,
            1.124,
            1.185,
            1.075,
            1.197,
            1.158,
            1.189,
            1.124,
            1.204,
            1.126,
            1.201,
            1.280,
            1.216,
            1.186,
            1.228,
            1.277,
            1.190,
            1.212,
            1.300,
            1.328],
        "stdeviations" : [ 0.010,
            0.013,
            0.023,
            0.017,
            0.016,
            0.013,
            0.018,
            0.019,
            0.013,
            0.018,
            0.021,
            0.015,
            0.023,
            0.012,
            0.023,
            0.027,
            0.021,
            0.025,
            0.024,
            0.027,
            0.021,
            0.020,
            0.031,
            0.028,
            0.039,
            0.024,
            0.021,
            0.039,
            0.030,
            0.016,
            0.031,
            0.031 ],
        "n_replicates" : 12
    },
    "II" : {
        "authors": "Daniel M. Weinreich, Nigel F. Delaney, Mark A. DePristo, Daniel L. Hartl",
        "description": "Resistance to beta-lactam antibiotic, cefotaxime; 5 point mutations in beta-lactamase gene show factor of 100,000 increased resistance; Measured the MIC for each mutant in root(2) serial wells and ranked the mutants by their MIC; fitnesses values were generated by W = 1+x where x's were drawn from exponential distributions with mean=0.01s; The fitness values were sorted by size and matched to the ranked mutants.",
        "errors": [
            0.002715289967055708,
            0.007206606914269171,
            0.0015685254114759465,
            0.007079613704562729,
            0.002973123722337738,
            0.005869784899636938,
            0.010413572268759394,
            0.005869784899636938,
            0.002715289967055708,
            0.001801077511694775,
            0.007206606914269171,
            0.005869784899636938,
            0.007206606914269171,
            0.032437380406162286,
            0.007935702329247287,
            0.01996541398773885,
            0.002715289967055708,
            0.007206606914269171,
            0.002715289967055708,
            0.005869784899636938,
            0.010413572268759394,
            0.005869784899636938,
            0.010413572268759394,
            0.032437380406162286,
            0.002715289967055708,
            0.005869784899636938,
            0.002715289967055708,
            0.005869784899636938,
            0.007079613704562729,
            0.011451523047974397,
            0.007206606914269171,
            0.06763275731775796
        ],
        "genotypes": [
            "00000",
            "00001",
            "00010",
            "00011",
            "00100",
            "00101",
            "00110",
            "00111",
            "01000",
            "01001",
            "01010",
            "01011",
            "01100",
            "01101",
            "01110",
            "01111",
            "10000",
            "10001",
            "10010",
            "10011",
            "10100",
            "10101",
            "10110",
            "10111",
            "11000",
            "11001",
            "11010",
            "11011",
            "11100",
            "11101",
            "11110",
            "11111"
        ],
        "journal": "Science",
        "mutations": {
            "0": [
                "0",
                "1"
            ],
            "1": [
                "0",
                "1"
            ],
            "2": [
                "0",
                "1"
            ],
            "3": [
                "0",
                "1"
            ],
            "4": [
                "0",
                "1"
            ]
        },
        "n_replicates": 10,
        "phenotypes": [
            1.0119698694401342,
            1.0501851977610714,
            1.0049722238448715,
            1.0883051675552027,
            1.021375253453971,
            1.1103994136995385,
            1.0275360502866886,
            1.1103994136995385,
            1.0119698694401342,
            1.0758978687102483,
            1.0501851977610714,
            1.1103994136995385,
            1.0501851977610714,
            1.157229985619923,
            1.040577111732571,
            1.2017305144146564,
            1.0119698694401342,
            1.0501851977610714,
            1.0119698694401342,
            1.1103994136995385,
            1.0275360502866886,
            1.1103994136995385,
            1.0275360502866886,
            1.157229985619923,
            1.0119698694401342,
            1.1103994136995385,
            1.0119698694401342,
            1.1103994136995385,
            1.0643205820394022,
            1.135466448762851,
            1.0501851977610714,
            1.309348093988779
        ],
        "rank": [
            13,
            9,
            14,
            6,
            12,
            5,
            11,
            5,
            13,
            7,
            9,
            5,
            9,
            3,
            10,
            2,
            13,
            9,
            13,
            5,
            11,
            5,
            11,
            3,
            13,
            5,
            13,
            5,
            8,
            4,
            9,
            1
        ],
        "replicate 1": [
            0.088,
            1.4,
            0.088,
            32.0,
            0.13,
            360.0,
            0.18,
            360.0,
            0.088,
            23.0,
            1.4,
            360.0,
            1.4,
            2100.0,
            1.0,
            2900.0,
            0.088,
            1.4,
            0.088,
            360.0,
            0.18,
            360.0,
            0.18,
            2100.0,
            0.088,
            360.0,
            0.088,
            360.0,
            1.4,
            1500.0,
            1.4,
            4100.0
        ],
        "replicate 2": [
            0.088,
            1.4,
            0.063,
            32.0,
            0.088,
            360.0,
            0.13,
            360.0,
            0.088,
            23.0,
            1.4,
            360.0,
            1.4,
            2100.0,
            0.71,
            2900.0,
            0.088,
            1.4,
            0.088,
            360.0,
            0.18,
            360.0,
            0.18,
            2100.0,
            0.088,
            360.0,
            0.088,
            360.0,
            2.8,
            2100.0,
            1.4,
            4100.0
        ],
        "replicate 3": [
            0.088,
            1.4,
            0.063,
            32.0,
            0.18,
            360.0,
            0.18,
            360.0,
            0.088,
            23.0,
            1.4,
            360.0,
            1.4,
            2100.0,
            0.71,
            2900.0,
            0.088,
            1.4,
            0.088,
            360.0,
            0.18,
            360.0,
            0.18,
            2100.0,
            0.088,
            360.0,
            0.088,
            360.0,
            2.0,
            1500.0,
            1.4,
            4100.0
        ],
        "stdeviations": [
            0.0025175894995458927,
            0.007674562671951637,
            0.0013112545177935539,
            0.013743782663535932,
            0.006217913378796113,
            0.013240599805231495,
            0.006112152633871973,
            0.013240599805231495,
            0.0025175894995458927,
            0.0110265518678322,
            0.007674562671951637,
            0.013240599805231495,
            0.007674562671951637,
            0.01239349595278827,
            0.007093887947673406,
            0.025209021488948335,
            0.0025175894995458927,
            0.007674562671951637,
            0.0025175894995458927,
            0.013240599805231495,
            0.006112152633871973,
            0.013240599805231495,
            0.006112152633871973,
            0.01239349595278827,
            0.0025175894995458927,
            0.013240599805231495,
            0.0025175894995458927,
            0.013240599805231495,
            0.013743782663535932,
            0.012461598905789812,
            0.007674562671951637,
            0.04864822390558402
        ],
        "title": "Darwinian Evolution Can Follow Only Very Few Mutational Paths to Fitter Proteins",
        "url": "http://www.sciencemag.org/content/312/5770/111",
        "wildtype": "00000"
    },
    "III" : {
        "authors": "J. Arjan G. M. de Visser, Su Chan Park, and Joachim Krug",
        "wildtype": "11111",
        "stdeviations": [
            0.018000000000000016,
            0.038500000000000034,
            0.03249999999999997,
            0.014000000000000012,
            0.03049999999999997,
            0.04149999999999998,
            0.013000000000000012,
            0.02300000000000002,
            0.021499999999999964,
            0.02100000000000002,
            0.014499999999999957,
            0.012500000000000011,
            0.007500000000000007,
            0.0030000000000000027,
            0.01050000000000001,
            0.013500000000000012,
            0.025999999999999968,
            0.006500000000000006,
            0.012500000000000011,
            0.015499999999999958,
            0.03350000000000003,
            0.034999999999999976,
            0.006000000000000005,
            0.0050000000000000044,
            0.009000000000000008,
            0.020000000000000018,
            0.01100000000000001,
            0.07600000000000001,
            0.0,
            0.020499999999999963,
            0.02150000000000002,
            0.0015000000000000013
        ],
        "genotypes": [
            "00000",
            "10000",
            "01000",
            "00100",
            "00010",
            "00001",
            "11000",
            "10100",
            "10010",
            "10001",
            "01100",
            "01010",
            "01001",
            "00110",
            "00101",
            "00011",
            "11100",
            "11010",
            "11001",
            "10110",
            "10101",
            "10011",
            "01110",
            "01101",
            "01011",
            "00111",
            "11110",
            "11101",
            "11011",
            "10111",
            "01111",
            "11111"
        ],
        "journal": "The American Naturalist",
        "mutations": {
            "0": [
                "1",
                "0"
            ],
            "1": [
                "1",
                "0"
            ],
            "2": [
                "1",
                "0"
            ],
            "3": [
                "1",
                "0"
            ],
            "4": [
                "1",
                "0"
            ]
        },
        "n_samples": 2,
        "phenotypes": [
            1.0,
            0.8785000000000001,
            0.8345,
            0.87,
            0.9085,
            0.7725,
            0.865,
            0.854,
            0.9235,
            0.773,
            0.8155,
            0.8525,
            0.7155,
            0.855,
            0.7775000000000001,
            0.7845,
            0.8160000000000001,
            0.8785000000000001,
            0.7475,
            0.9415,
            0.7484999999999999,
            0.7949999999999999,
            0.858,
            0.617,
            0.724,
            0.745,
            0.825,
            0.69,
            0.665,
            0.6865,
            0.6405000000000001,
            0.6225
        ],
        "replicate 1": [
            0.982,
            0.917,
            0.867,
            0.856,
            0.878,
            0.731,
            0.878,
            0.877,
            0.945,
            0.794,
            0.801,
            0.865,
            0.708,
            0.858,
            0.767,
            0.798,
            0.79,
            0.872,
            0.76,
            0.926,
            0.782,
            0.76,
            0.852,
            0.612,
            0.733,
            0.765,
            0.836,
            0.614,
            0.665,
            0.707,
            0.619,
            0.624
        ],
        "replicate 2": [
            1.018,
            0.84,
            0.802,
            0.884,
            0.939,
            0.814,
            0.852,
            0.831,
            0.902,
            0.752,
            0.83,
            0.84,
            0.723,
            0.852,
            0.788,
            0.771,
            0.842,
            0.885,
            0.735,
            0.957,
            0.715,
            0.83,
            0.864,
            0.622,
            0.715,
            0.725,
            0.814,
            0.766,
            0.665,
            0.666,
            0.662,
            0.621
        ],
        "title": "Exploring the Effect of Sex on Empirical Fitness Landscapes.",
        "url": "http://www.jstor.org/stable/10.1086/599081",
        "n_replicates": 2
    },
    "IV" : {
        "title": "The Environment Affects Epistatic Interactions to Alter the Topology of an Empirical Fitness Landscape",
        "authors": "Kenneth M. Flynn, Tim F. Cooper, Francisco B-G. Moore, Vaughn S. Cooper",
        "description" : "5 mutations from Lenski long-term evolution experiment. Different media: DM25 + EGTA",
        "url": "http://journals.plos.org/plosgenetics/article?id=10.1371/journal.pgen.1003426",
        "journal":"PLOS Genetics",
        "wildtype": "00000",
        "mutations": {
            "0": ["0", "1"],
            "1": ["0", "1"],
            "2": ["0", "1"],
            "3": ["0", "1"],
            "4": ["0", "1"]},
        "genotypes" : [
            "00000",
            "10000",
            "01000",
            "00100",
            "00010",
            "00001",
            "11000",
            "10100",
            "10010",
            "10001",
            "01100",
            "01010",
            "01001",
            "00110",
            "00101",
            "00011",
            "11100",
            "11010",
            "11001",
            "10110",
            "10101",
            "10011",
            "01110",
            "01101",
            "01011",
            "00111",
            "11110",
            "11101",
            "11011",
            "10111",
            "01111",
            "11111"
        ],
        "phenotypes" : [
            1.000,
            1.000,
            1.220,
            1.060,
            1.040,
            1.120,
            1.160,
            1.030,
            1.023,
            1.074,
            1.140,
            1.133,
            1.231,
            1.134,
            1.202,
            1.254,
            1.181,
            1.135,
            1.463,
            1.037,
            1.369,
            1.207,
            1.142,
            1.354,
            1.243,
            1.290,
            1.190,
            1.376,
            1.299,
            1.314,
            1.378,
            1.714
        ],
        "stdeviations" : [
            0.000,
            0.015,
            0.008,
            0.030,
            0.002,
            0.040,
            0.010,
            0.020,
            0.029,
            0.021,
            0.025,
            0.007,
            0.026,
            0.040,
            0.028,
            0.031,
            0.039,
            0.025,
            0.039,
            0.004,
            0.052,
            0.057,
            0.023,
            0.036,
            0.046,
            0.027,
            0.034,
            0.058,
            0.040,
            0.034,
            0.043,
            0.053
        ],
        "n_replicates" : 3
    },
    "V" : {
        "authors": "J. Arjan G. M. de Visser, Su Chan Park, and Joachim Krug",
        "wildtype": "11111",
        "stdeviations": [
            0.018000000000000016,
            0.038500000000000034,
            0.03249999999999997,
            0.014000000000000012,
            0.04149999999999998,
            0.006000000000000005,
            0.013000000000000012,
            0.02300000000000002,
            0.02100000000000002,
            0.008000000000000007,
            0.014499999999999957,
            0.007500000000000007,
            0.0010000000000000009,
            0.01050000000000001,
            0.008999999999999952,
            0.02300000000000002,
            0.025999999999999968,
            0.012500000000000011,
            0.0030000000000000027,
            0.03350000000000003,
            0.0030000000000000027,
            0.0040000000000000036,
            0.0050000000000000044,
            0.013999999999999957,
            0.008500000000000008,
            0.004500000000000004,
            0.07600000000000001,
            0.020000000000000018,
            0.03600000000000003,
            0.01749999999999996,
            0.0005000000000000004,
            0.019000000000000017
        ],
        "genotypes": [
            "00000",
            "10000",
            "01000",
            "00100",
            "00010",
            "00001",
            "11000",
            "10100",
            "10010",
            "10001",
            "01100",
            "01010",
            "01001",
            "00110",
            "00101",
            "00011",
            "11100",
            "11010",
            "11001",
            "10110",
            "10101",
            "10011",
            "01110",
            "01101",
            "01011",
            "00111",
            "11110",
            "11101",
            "11011",
            "10111",
            "01111",
            "11111"
        ],
        "journal": "The American Naturalist",
        "mutations": {
            "0": [
                "1",
                "0"
            ],
            "1": [
                "1",
                "0"
            ],
            "2": [
                "1",
                "0"
            ],
            "3": [
                "1",
                "0"
            ],
            "4": [
                "1",
                "0"
            ]
        },
        "n_replicates": 2,
        "phenotypes": [
            1.0,
            0.8785000000000001,
            0.8345,
            0.87,
            0.7725,
            0.793,
            0.865,
            0.854,
            0.773,
            0.873,
            0.8155,
            0.7155,
            0.848,
            0.7775000000000001,
            0.8200000000000001,
            0.972,
            0.8160000000000001,
            0.7475,
            0.832,
            0.7484999999999999,
            0.792,
            0.753,
            0.617,
            0.81,
            0.6435,
            0.6715,
            0.69,
            0.855,
            0.649,
            0.6915,
            0.6435,
            0.645
        ],
        "replicate 1": [
            0.982,
            0.917,
            0.867,
            0.856,
            0.731,
            0.787,
            0.878,
            0.877,
            0.794,
            0.881,
            0.801,
            0.708,
            0.849,
            0.767,
            0.829,
            0.995,
            0.79,
            0.76,
            0.829,
            0.782,
            0.795,
            0.749,
            0.612,
            0.824,
            0.652,
            0.667,
            0.614,
            0.835,
            0.685,
            0.709,
            0.643,
            0.664
        ],
        "replicate 2": [
            1.018,
            0.84,
            0.802,
            0.884,
            0.814,
            0.799,
            0.852,
            0.831,
            0.752,
            0.865,
            0.83,
            0.723,
            0.847,
            0.788,
            0.811,
            0.949,
            0.842,
            0.735,
            0.835,
            0.715,
            0.789,
            0.757,
            0.622,
            0.796,
            0.635,
            0.676,
            0.766,
            0.875,
            0.613,
            0.674,
            0.644,
            0.626
        ],
        "title": "Exploring the Effect of Sex on Empirical Fitness Landscapes.",
        "url": "http://www.jstor.org/stable/10.1086/599081",
        "n_replicates": 2
    },
    "VI" : {
        "title": "Fitness Epistasis and Constraints on Adaptation in a Human Immunodeficiency Virus Type 1 Protein Region",
        "authors": "Jack Da Silva, Mia Coetzer, Rebecca Nedellec, Cristina Pastore, and Donald E. Mosier",
        "description" : "Complete set is between 0000000 and 00111111",
        "url": "http://www.genetics.org/content/185/1/293",
        "journal":"Genetics",
        "wildtype": "0000000",
        "n_complete_set": 5,
        "mutations": {
            "0": ["0", "1"],
            "1": ["0", "1"],
            "2": ["0", "1"],
            "3": ["0", "1"],
            "4": ["0", "1"],
            "5": ["0", "1"],
            "6": ["0", "1"]
        },
        "genotypes" : [
            "0000000",
            "1000000",
            "0100000",
            "0010000",
            "0001000",
            "0000100",
            "0000010",
            "0000001",
            "1100000",
            "1010000",
            "1001000",
            "1000100",
            "1000010",
            "1000001",
            "0100100",
            "0011000",
            "0010100",
            "0010010",
            "0010001",
            "0001100",
            "0001010",
            "0001001",
            "0000110",
            "0000101",
            "0000011",
            "1100100",
            "1010100",
            "1001100",
            "1000110",
            "1000101",
            "0101100",
            "0100101",
            "0011100",
            "0011010",
            "0011001",
            "0010110",
            "0010101",
            "0010011",
            "0001110",
            "0001101",
            "0001011",
            "0000111",
            "0011110",
            "0011101",
            "0011011",
            "0010111",
            "0001111",
            "1011101",
            "1011011",
            "1001111",
            "0011111",
            "1011111",
            "0111111",
            "1111111"
        ],
        "phenotypes" : [
            1.0000,
            6.6691,
            0.0873,
            0.0888,
            0.0219,
            0.3998,
            0.0695,
            0.6568,
            2.1447,
            0.8816,
            0.3736,
            1.5381,
            1.3410,
            3.4946,
            0.3731,
            0.0020,
            0.0002,
            0.0123,
            0.0076,
            0.0313,
            0.0001,
            0.0046,
            0.0005,
            0.0452,
            0.1071,
            2.7788,
            0.0005,
            0.0011,
            0.1358,
            0.0647,
            0.0024,
            0.2120,
            0.0002,
            0.0007,
            0.0023,
            0.0001,
            0.0001,
            0.0536,
            0.0010,
            0.0016,
            0.1105,
            0.0153,
            0.0013,
            0.0002,
            0.0023,
            0.0002,
            0.0039,
            0.0018,
            0.0002,
            0.0112,
            0.0002,
            0.0020,
            0.0001,
            0.0002
        ],
        "stdeviations" : [
            0.12124355652982141,
            0.43886216514983378,
            0.0,
            0.0,
            0.01,
            0.038729833462074169,
            0.017320508075688773,
            0.014142135623730951,
            0.14212670403551894,
            0.20396078054371139,
            0.022360679774997897,
            0.1606237840420901,
            0.17349351572897473,
            0.43988634895845541,
            0.0,
            0.0,
            0.0,
            0.0,
            0.0,
            0.0,
            0.0,
            0.0,
            0.0,
            0.0,
            0.0,
            0.32817678162843877,
            0.0,
            0.0,
            0.01,
            0.024494897427831779,
            0.0,
            0.033166247903553998,
            0.0,
            0.0,
            0.0,
            0.0,
            0.0,
            0.0,
            0.0,
            0.0,
            0.01,
            0.0,
            0.0,
            0.0,
            0.0,
            0.0,
            0.0,
            0.0,
            0.0,
            0.0,
            0.0,
            0.0,
            0.0,
            0.0
         ],
        "variances" : [
            0.0147,
            0.1926,
            0.0000,
            0.0000,
            0.0001,
            0.0015,
            0.0003,
            0.0002,
            0.0202,
            0.0416,
            0.0005,
            0.0258,
            0.0301,
            0.1935,
            0.0000,
            0.0000,
            0.0000,
            0.0000,
            0.0000,
            0.0000,
            0.0000,
            0.0000,
            0.0000,
            0.0000,
            0.0000,
            0.1077,
            0.0000,
            0.0000,
            0.0001,
            0.0006,
            0.0000,
            0.0011,
            0.0000,
            0.0000,
            0.0000,
            0.0000,
            0.0000,
            0.0000,
            0.0000,
            0.0000,
            0.0001,
            0.0000,
            0.0000,
            0.0000,
            0.0000,
            0.0000,
            0.0000,
            0.0000,
            0.0000,
            0.0000,
            0.0000,
            0.0000,
            0.0000,
            0.0000
        ],
        "n_replicates" : 3
    }
}
